# Supplementary material for: Effects of three probiotics and their interactions on the growth performance of and nutrient absorption in broilers
Source: PeerJ. 2022 May 17;10:e13308. doi: 10.7717/peerj.13308 (PMC9121878; doi:10.7717/peerj.13308)
Supplement: Supplemental Information 2 — The data was analyzed by SPSS 24.0 software and the data type was Mean ± SD. [file peerj-10-13308-s002.xlsx]

## Sheet: growth performance
21 days ADG (g/bird)	Mean±SD		42 days ADG (g/bird)	Mean±SD
CON	20.95±1.46		CON	48.82±1.48
CP1	21.97±0.66		CP1	53.89±4.08
CP2	22.68±0.41		CP2	52.44±1.36
CP3	22.73±0.31		CP3	52.60±1.91
P1	21.01±1.81		P1	50.47±1.11
P2	21.02±1.26		P2	49.12±1.53
P3	21.80±1.59		P3	52.01±3.86
21 days ADFI (g/bird)	Mean±SD		42 days ADFI (g/bird)	Mean±SD
CON	40.85±2.70		CON	98.93±2.01
CP1	40.49±2.92		CP1	100.12±1.94
CP2	40.84±2.42		CP2	99.32±6.87
CP3	41.53±3.50		CP3	100.35±7.55
P1	40.45±2.91		P1	100.68±0.84
P2	40.84±2.41		P2	99.27±1.37
P3	40.61±4.22		P3	103.29±5.28
21 days FCR	Mean±SD		42 days FCR	Mean±SD
CON	1.96±0.25		CON	2.03±0.09
CP1	1.84±0.09		CP1	1.91±0.07
CP2	1.80±0.12		CP2	1.85±0.19
CP3	1.83±0.16		CP3	1.91±0.12
P1	1.92±0.21		P1	1.99±0.05
P2	1.88±0.16		P2	1.97±0.05
P3	1.86±0.16		P3	1.99±0.12
SPSS software was used to analyze the data and the following data were obtained

## Sheet: morphological changes of small 
21 days Duodenum（Villus height/ um）	Mean±SD			42 days Duodenum（Villus height/ um）	Mean±SD			21 days Jejunum（Villus height/ um）	Mean±SD			42 days Jejunum（Villus height/ um）	Mean±SD			21 days Ileum（Villus height/ um）	Mean±SD			42 days Ileum（Villus height/ um）	Mean±SD
CON	1578.8±1.73			CON	1478.1±2.16			CON	1230.3±1.61			CON	1220.1±2.58			CON	1081.8±1.73			CON	832.5±2.02
CP1	1798.1±1.91			CP1	1954.8±1.48			CP1	1482.4±1.61			CP1	1367.1±1.39			CP1	1258.8±1.19			CP1	1072.6±3.65
CP2	1779.4±2.33			CP2	1576.4±2.16			CP2	1648.9±28.56			CP2	1262.8±1.08			CP2	1154.3±1.98			CP2	1325.2±2.04
CP3	1852.5±2.02			CP3	1512.2±1.48			CP3	1608.3±1.61			CP3	1285.7±0.54			CP3	1363.7±2.29			CP3	1076.5±2.16
P1	1698.7±4.96			P1	1495.5±1.80			P1	1292.3±2.61			P1	1259.7±4.19			P1	1100.9±4.73			P1	966.2±7.32
P2	1702.0±3.65			P2	1502.3±1.82			P2	1494.0±3.43			P2	1237.9±1.56			P2	1104.3±3.22			P2	955.1±2.54
P3	1781.2±2.88			P3	1502.9±2.16			P3	1391.6±5.97			P3	1239.9±10.00			P3	1134.7±5.70			P3	893.6±3.05
21 days Duodenum（Crypt depth/um）	Mean±SD			42 days Duodenum（Crypt depth/um）	Mean±SD			21 days Jejunum（Crypt depth/um）	Mean±SD			42 days Jejunum（Crypt depth/um）	Mean±SD			21 days Ileum（Crypt depth/um）	Mean±SD			42 days Ileum（Crypt depth/um）	Mean±SD
CON	225.5±1.24			CON	195.3±1.58			CON	188.3±1.55			CON	205.6±4.84			CON	133.7±0.77			CON	145.3±1.13
CP1	203.1±1.72			CP1	172.4±2.12			CP1	161.9±2.38			CP1	132.5±1.72			CP1	130.5±1.39			CP1	131.1±0.72
CP2	189.4±1.17			CP2	146.5±1.69			CP2	169.6±0.54			CP2	162.0±0.46			CP2	130.0±1.29			CP2	138.8±1.69
CP3	187.9±1.83			CP3	170.5±1.90			CP3	152.2±1.05			CP3	163.1±0.77			CP3	130.9±1.24			CP3	137.4±1.77
P1	208.9±2.19			P1	187.6±1.05			P1	173.5±1.24			P1	163.1±1.45			P1	129.7±1.46			P1	140.3±3.29
P2	209.8±3.76			P2	191.6±1.35			P2	174.9±1.55			P2	190.3±1.23			P2	129.3±3.09			P2	140.4±1.26
P3	209.4±1.34			P3	172.9±2.30			P3	173.4±1.38			P3	160.8±2.79			P3	129.4±2.79			P3	140.1±2.14
21 days Duodenum V/C	Mean±SD			42 days Duodenum V/C	Mean±SD			21 days Jejunum V/C	Mean±SD			42 days Jejunum V/C	Mean±SD			21 days Ileum V/C	Mean±SD			42 days Ileum V/C	Mean±SD
CON	6.9±0.37			CON	7.6±0.06			CON	6.5±0.06			CON	5.9±0.14			CON	8.1±0.04			CON	5.7±0.05
CP1	8.8±0.08			CP1	11.3±0.14			CP1	9.1±0.13			CP1	10.3±0.13			CP1	9.6±0.10			CP1	8.2±0.06
CP2	9.4±0.06			CP2	10.8±0.13			CP2	9.7±0.15			CP2	7.8±0.02			CP2	8.8±0.08			CP2	9.5±0.12
CP3	9.8±0.10			CP3	8.9±0.10			CP3	10.5±0.07			CP3	7.9±0.03			CP3	10.4±0.09			CP3	7.8±0.10
P1	8.0±0.09			P1	8.0±0.04			P1	7.4±0.04			P1	7.7±0.08			P1	8.5±0.09			P1	6.9±0.18
P2	8.1±0.13			P2	7.8±0.06			P2	8.5±0.06			P2	6.5±0.05			P2	8.5±0.22			P2	6.8±0.07
P3	8.5±0.05			P3	8.7±0.11			P3	8.0±0.08			P3	7.6±0.10			P3	8.8±0.20			P3	6.4±0.09
									SPSS software was used to analyze the data and the following data were obtained

## Sheet: amylase , lipase ，trypsin 
21 days amylase（umol/g)	Mean±SD		21 days lipase(ng/g)	Mean±SD		21 days trypsin(ng/g)	Mean±SD
CON	2.06±0.01		CON	44.99±0.51		CON	644.63±3.42
CP1	2.27±0.07		CP1	60.02±0.06		CP1	1008.52±57.73
CP2	2.59±0.03		CP2	54.40±2.26		CP2	1114.06±20.89
CP3	2.49±0.03		CP3	61.28±0.45		CP3	1095.53±77.48
P1	2.02±0.02		P1	54.34±1.45		P1	1011.21±25.07
P2	1.98±0.87		P2	45.14±1.51		P2	874.78±68.36
P3	2.26±0.01		P3	50.88±3.68		P3	1005.30±22.79
42 days amylase（umol/g)	Mean±SD		42 days lipase(ng/g)	Mean±SD		42 days trypsin(ng/g)	Mean±SD
CON	2.05±0.11		CON	46.03±0.64		CON	954.81±12.91
CP1	2.37±0.41		CP1	70.49±1.97		CP1	1330.25±75.20
CP2	2.51±0.01		CP2	67.68±3.39		CP2	1329.18±79.76
CP3	2.35±0.07		CP3	66.06±0.46		CP3	1395.24±96.47
P1	2.39±0.09		P1	55.04±3.77		P1	1164.82±6.08
P2	2.41±0.11		P2	51.56±3.15		P2	1099.56±52.79
P3	2.17±0.12		P3	58.71±0.53		P3	1311.18±48.99
SPSS software was used to analyze the data and the following data were obtained

## Sheet: GLUT2  expression
21days The expression of GLUT2 mRNA in the jejunum	Mean±SD
CON	1.00±0.05
CP1	8.01±0.46
CP2	6.75±0.63
CP3	11.08±0.53
P1	3.74±0.27
P2	3.01±0.42
P3	3.22±0.29
42days The expression of GLUT2 mRNA in the jejunum	Mean±SD
CON	1.00±0.03
CP1	3.80±0.06
CP2	5.82±0.44
CP3	3.44±0.65
P1	1.12±0.10
P2	1.29±0.34
P3	1.01±0.04
SPSS software was used to analyze the data and the following data were obtained
